# Supplementary material for: Antibiotics as a Stressing Factor Triggering the Harboring of Helicobacter pylori J99 within Candida albicans ATCC10231
Source: Pathogens. 2021 Mar 23;10(3):382. doi: 10.3390/pathogens10030382 (PMC8004595; doi:10.3390/pathogens10030382)
Supplement: Supplementary file 1 [file pathogens-10-00382-s001.zip]

Archive with 1 entries (1 files):
- Pathogen video.mp4
